# Supplementary material for: Analysis of Synergism between Extracellular Polysaccharide from Bacillus thuringensis subsp. kurstaki HD270 and Insecticidal Proteins
Source: Toxins (Basel). 2023 Sep 28;15(10):590. doi: 10.3390/toxins15100590 (PMC10610938; doi:10.3390/toxins15100590)
Supplement: Supplementary file 1 [file toxins-15-00590-s001.zip]

Archive with 1 entries (1 files):
- toxins-2600427-supplementary.pdf
